# Supplementary material for: A New In Vivo Zebrafish Bioassay Evaluating Liver Steatosis Identifies DDE as a Steatogenic Endocrine Disruptor, Partly through SCD1 Regulation
Source: Int J Mol Sci. 2023 Feb 15;24(4):3942. doi: 10.3390/ijms24043942 (PMC9959061; doi:10.3390/ijms24043942)
Supplement: Supplementary file 1 [file ijms-24-03942-s001.zip]

Archive with 7 entries (7 files):
- s1_Supplementary File s1_macro1_LiverSelection_ROI.txt
- s2_Supplementary File s2_macro2_Fluorescence Ratio measurment.txt
- s3_Supplementary File s3_macro3 Lipid droplets density and area.txt
- s4_Supplementary Table S1.xlsx
- s5_Supplementary Figure S1.pptx
- s6_Supplementary Table S2.pdf
- s7_Supplementary Figure S2.pptx
