# Supplementary material for: A New In Vivo Zebrafish Bioassay Evaluating Liver Steatosis Identifies DDE as a Steatogenic Endocrine Disruptor, Partly through SCD1 Regulation
Source: Int J Mol Sci. 2023 Feb 15;24(4):3942. doi: 10.3390/ijms24043942 (PMC9959061; doi:10.3390/ijms24043942)
Supplement: Supplementary file 1 [file ijms-24-03942-s001.zip › s1_Supplementary File s1_macro1_LiverSelection_ROI.txt]

/*Supplementary File s1_Macro_LiverSelection_ROI related to:

Article title: A new in-vivo zebrafish bioassay evaluating liver steatosis identifies DDE as a steatogenic endocrine disruptor, partly through SCD1 regulation.

Journal: International Journal of Molecular Sciences - MDPI

Hélène Le Mentec1, Emmanuelle Monniez1, Antoine Legrand1, Céline Monvoisin2, Dominique Lagadic-Gossmann1*, Normand Podechard1*#

1 Univ Rennes, Inserm, EHESP, Irset (Institut de recherche en santé environnement et travail) – UMR_S 1085, F-35000 Rennes, France
2 UMR U1236-MICMAC, Immunology and Cell Therapy Lab, Rennes University Hospital, Rennes, France.

# Corresponding author:
Normand Podechard, norman.podechard@univ-rennes1.fr (ORCID ID: 0000-0002-2638-3180) ; UMR Inserm U1085 / IRSET, University of Rennes 1, Faculty of Pharmacy, 2 av. Pr. Léon Bernard, 35043 RENNES cedex, France
* Co-last authors

/*ImageJ macro to use as a first step to calculate the steatosis score. 
This macro allows to manually select the hepatic areas on each image

*/

print("\\Clear");

//to verify requires("1.44d");
closeAllImages();
ResetROImanager();
run("Clear Results");

// Select images folder
dir = getDirectory("Choose a Directory ");

// Inicialize choice variables
CHANNEL1 = newArray("none","ch00","ch01","ch02","ch03","ch04","ch05");


// // Choose image channels and threshold value
// Dialog.create("NR ratio analysis parameters");
// Dialog.addChoice("Neutral lipid channel:  ", CHANNEL1, "ch00");
// Dialog.show();

// Feeding variables from dialog choices
// chA = Dialog.getChoice();

time0 = getTime();
setBatchMode(true);

// Folder management
getDateAndTime(year, month, dayOfWeek, dayOfMonth, hour, minute, second, msec);
MonthNames = newArray("Jan","Feb","Mar","Apr","May","Jun","Jul","Aug","Sep","Oct","Nov","Dec");
DayNames = newArray("Sun", "Mon","Tue","Wed","Thu","Fri","Sat");
if (hour<10) {hours = "0"+hour;}
else {hours=hour;}
if (minute<10) {minutes = "0"+minute;}
else {minutes=minute;}
if (month<10) {months = "0"+(month+1);}
else {months=month+1;}
if (dayOfMonth<10) {dayOfMonths = "0"+dayOfMonth;}
else {dayOfMonths=dayOfMonth;}

var Folder = 0;
ROI_Dir = dir + "ROI "+year+"-"+months+"-"+dayOfMonths+" "+hours+"h"+minutes+ File.separator;
File.makeDirectory(ROI_Dir);


//Create folders for each channel

Liver_ROI_Dir = ROI_Dir + "Liver_ROI" + File.separator;
Folder = Liver_ROI_Dir;
newFolder();


// Open and save images for LD count in 8-bit format 
// listDir = getFileList(dir);
// var s = 0;
// for (i = 0; i < listDir.length; i++) {
// 	if (endsWith(listDir[i], chA+".tif")) {
// 		open(dir + listDir[i]);
// 		prepareImage();
// 		//saveAs("tiff", LD_images_Dir + substring(s,0,lengthOf(s)-9) + "_chA_8bits");
// 		close(); }
// 	
// }

//Liver ROI selection and save

// Choose image channels for liver selection, classically green image from nile red
Dialog.create("Channel for liver selection");
Dialog.addChoice("Choice of channel:  ", CHANNEL1, "ch00");
Dialog.show();

// Feeding variables from dialog choices
chC = Dialog.getChoice();

time0 = getTime();
setBatchMode(false);

// Open and select liver ROI and save ROI // test 
listDir = getFileList(dir);
var s = 0;
for (i = 0; i < listDir.length; i++) {
	if (endsWith(listDir[i], chC+".tif")) {
		open(dir + listDir[i]);
Liverselection();
				}
}

//Save the ROI
//SaveROI();

ResetROImanager();
run("Clear Results");


///////////////// FUNCTIONS ////////////////////

function closeAllImages() {				// This function closes all images
	while (nImages>0) {
		selectImage(nImages);
		close(); }
}


function newFolder() {					// This function creates a folder, removing any existing file in a folder with the same name
	File.makeDirectory(Folder);
	listFolder = getFileList(Folder);
	for (i = 0; i < listFolder.length; i++) {
		File.delete(Folder+listFolder[i]); }
}

function prepareImage () {				// This funcion prepares each image for the analysis
	s=getTitle;
	run("8-bit");
	run("Grays");
//keep in 8-bit format	run("32-bit");
	return s;
}

function Liverselection() {				// This function should allow liver ROI drawing
	run("ROI Manager...");
	setTool("freehand");
	waitForUser("liver selection","Select liver new area\nbefore you click on OK");
	roiManager("Add");
	roiManager("Select",0)
	name=getTitle();
	Name=substring(name,0,lengthOf(name)-9);
	roiManager("Rename", Name);
	roiManager("Save", Liver_ROI_Dir + Name + ".zip");
	close();
	roiManager("reset");

}

function SaveROI() {
	roiManager("Select", newArray(0,1,2,3));
	run("Select All");
	//name=getTitle();
	//Name=substring(name,0,lengthOf(name)-9);
	roiManager("Save",Liver_ROI_Dir + "ROI" +year+"-"+months+"-"+dayOfMonths+" "+hours+"h"+minutes+ ".zip");
		
	}

function ResetROImanager() {				// This function should delete any ROI in ROI manager
run("ROI Manager...");
roiManager("reset");
}
