# Supplementary material for: A New In Vivo Zebrafish Bioassay Evaluating Liver Steatosis Identifies DDE as a Steatogenic Endocrine Disruptor, Partly through SCD1 Regulation
Source: Int J Mol Sci. 2023 Feb 15;24(4):3942. doi: 10.3390/ijms24043942 (PMC9959061; doi:10.3390/ijms24043942)
Supplement: Supplementary file 1 [file ijms-24-03942-s001.zip › s2_Supplementary File s2_macro2_Fluorescence Ratio measurment.txt]

/*Supplementary File s2_Macro2_Fluorescence Ratio Measurmentrelated to:

Article title: A A new in-vivo zebrafish bioassay evaluating liver steatosis identifies DDE as a steatogenic endocrine disruptor, partly through SCD1 regulation.

Journal: International Journal of Molecular Sciences - MDPI

Hélène Le Mentec1, Emmanuelle Monniez1, Antoine Legrand1, Céline Monvoisin2, Dominique Lagadic-Gossmann1*, Normand Podechard1*#

1 Univ Rennes, Inserm, EHESP, Irset (Institut de recherche en santé environnement et travail) – UMR_S 1085, F-35000 Rennes, France
2 UMR U1236-MICMAC, Immunology and Cell Therapy Lab, Rennes University Hospital, Rennes, France.

# Corresponding author:
Normand Podechard, norman.podechard@univ-rennes1.fr (ORCID ID: 0000-0002-2638-3180) ; UMR Inserm U1085 / IRSET, University of Rennes 1, Faculty of Pharmacy, 2 av. Pr. Léon Bernard, 35043 RENNES cedex, France
* Co-last authors


/* Macro ImageJ to be used in the second step for the calculation of the steatosis score.
 This macro generates the fluorescence intensity ratios by dividing the lipid-specific green fluorescence 
 by the non-lipid-specific blue fluorescence serving as a normalization signal 
   
*/

print("\\Clear");

//to verify requires("1.44d");
closeAllImages();
ResetROImanager();

// Select images folder
dir = getDirectory("Choose a Directory ");

// Inicialize choice variables
CHANNEL1 = newArray("none","ch00","ch01","ch02","ch03","ch04","ch05");
CHANNEL2 = newArray("ch00","ch01","ch02","ch03","ch04","ch05");

// Choose image channels and threshold value
Dialog.create("NR ratio analysis parameters");
Dialog.addChoice("Neutral lipid Nile red stained channel:  ", CHANNEL2, "ch00");
Dialog.addChoice("Normalization channel:  ", CHANNEL2, "ch01");
Dialog.show();

// Feeding variables from dialog choices
chA = Dialog.getChoice();
chB = Dialog.getChoice();

time0 = getTime();
setBatchMode(true);

// Folder management
getDateAndTime(year, month, dayOfWeek, dayOfMonth, hour, minute, second, msec);
MonthNames = newArray("Jan","Feb","Mar","Apr","May","Jun","Jul","Aug","Sep","Oct","Nov","Dec");
DayNames = newArray("Sun", "Mon","Tue","Wed","Thu","Fri","Sat");
if (hour<10) {hours = "0"+hour;}
else {hours=hour;}
if (minute<10) {minutes = "0"+minute;}
else {minutes=minute;}
if (month<10) {months = "0"+(month+1);}
else {months=month+1;}
if (dayOfMonth<10) {dayOfMonths = "0"+dayOfMonth;}
else {dayOfMonths=dayOfMonth;}

var Folder = 0;
results_Dir = dir + "Results "+year+"-"+months+"-"+dayOfMonths+" "+hours+"h"+minutes+ File.separator;
File.makeDirectory(results_Dir);

LipidNR_images_Dir = results_Dir + "LipidNR Images" + File.separator;
Folder = LipidNR_images_Dir;
newFolder();
Norm_images_Dir = results_Dir + "Norm Images" + File.separator;
Folder = Norm_images_Dir;
newFolder();
NRratio_images_Dir = results_Dir + "NRratio images" + File.separator;
Folder = NRratio_images_Dir;
newFolder();
LiverFluo_Dir = results_Dir + "LiverFluo" + File.separator;
Folder = LiverFluo_Dir;
newFolder();
ImageExport_Dir = results_Dir + "ImageExport" + File.separator;
Folder = ImageExport_Dir;
newFolder();

// Open and save images in 8-bit format 
listDir = getFileList(dir);
var s = 0;
for (i = 0; i < listDir.length; i++) {
	if (endsWith(listDir[i], chA+".tif")) {
		open(dir + listDir[i]);
		prepareImage();
		saveAs("tiff", LipidNR_images_Dir + substring(s,0,lengthOf(s)-9) + "_chA_8bits");
		close(); }
	if (endsWith(listDir[i], chB+".tif")) {
		open(dir + listDir[i]);
		prepareImage();
		saveAs("tiff", Norm_images_Dir + substring(s,0,lengthOf(s)-9) + "_chB_8bits");
		close(); }
}

		
// NRratio 8-bit images generation
listLipidNR = getFileList(LipidNR_images_Dir);
listNorm = getFileList(Norm_images_Dir);

var histoDir=0;
for (h = 0, j = h; h < listNorm.length; h++, j++) {
	Name=newArray(listLipidNR.length);
	open(LipidNR_images_Dir+listLipidNR[h]);
	name = getTitle;
	Name[j] = substring(name,0,lengthOf(name)-15);
	rename("Image_1a.tif");
	run("Duplicate...","title=Image_1b.tif");
	open(Norm_images_Dir+listNorm[j]);
	rename("Image_2a.tif");
	run("Duplicate...","title=Image_2b.tif");
	imageCalculator("Divide create", "Image_1a.tif", "Image_2a.tif");
	rename("Image_Ratio.tif");

//to set B/C	run("Brightness/Contrast...");
//to set B/C	setMinAndMax(0, 5);
	run("Rainbow RGB");
	saveAs("tiff", NRratio_images_Dir + Name[j] + "_NRratio");
	closeAllImages();
}

// Liver ROI selection and save

// Choose image channels for liver selection, classically green image from nile red
// Dialog.create("Channel for liver selection");
// Dialog.addChoice("Choice of channel:  ", CHANNEL1, "ch00");
// Dialog.show();

// Feeding variables from dialog choices
// chC = Dialog.getChoice();

// time0 = getTime();
// setBatchMode(false);

// Open and select liver ROI and save ROI // test 
// listDir = getFileList(dir);
// var s = 0;
// for (i = 0; i < listDir.length; i++) {
// 	if (endsWith(listDir[i], chC+".tif")) {
// 		open(dir + listDir[i]);
// Liverselection();
// 				}
// }

//Measurement on NRimages using liver ROI

ResetROImanager();
run("Clear Results");

setBatchMode(true);

listLipidNR = getFileList(LipidNR_images_Dir);
listNorm = getFileList(Norm_images_Dir);
listNRratio = getFileList(NRratio_images_Dir);

// Nouvelle partie pour aller cherhcer les ROI

LiverROI_Dir = getDirectory("Choose a liver ROI Directory ");


listLiverROI = getFileList(LiverROI_Dir);

//Measurement LipidNR_liver

var s = 0;
for (i = 0; i < listLipidNR.length; i++) {
 		open(LipidNR_images_Dir + listLipidNR[i]);
 		open(LiverROI_Dir + listLiverROI[i]);
 		roiManager("Select", i);
 		run("Set Measurements...", "area mean standard min integrated limit display redirect=None decimal=3");
 		roiManager("Measure");
 }
saveAs("Results", LiverFluo_Dir + "results_LipidNR_raw" + ".csv");
saveAs("Results", LiverFluo_Dir + "results_LipidNR" + ".xls");
ResetROImanager();
run("Clear Results");

//Measurement Norm_liver

var s = 0;
for (i = 0; i < listNorm.length; i++) {
 		open(Norm_images_Dir + listNorm[i]);
 		open(LiverROI_Dir + listLiverROI[i]);
 		roiManager("Select", i);
 		run("Set Measurements...", "area mean standard min integrated limit display redirect=None decimal=3");
 		roiManager("Measure");
 }
saveAs("Results", LiverFluo_Dir + "results_Norm_raw" + ".csv");
saveAs("Results", LiverFluo_Dir + "results_Norm" + ".xls");
ResetROImanager();
run("Clear Results");

//Measurement NRratio_liver

var s = 0;
for (i = 0; i < listNRratio.length; i++) {
 		open(NRratio_images_Dir + listNRratio[i]);
 		open(LiverROI_Dir + listLiverROI[i]);
 		roiManager("Select", i);
 		run("Set Measurements...", "area mean standard min integrated limit display redirect=None decimal=3");
 		roiManager("Measure");
 }
saveAs("Results", LiverFluo_Dir + "results_NRratio_raw" + ".csv");
saveAs("Results", LiverFluo_Dir + "results_NRratio" + ".xls");
ResetROImanager();
run("Clear Results");

//Presentation-RGB ratio images generation


listLipidNR = getFileList(LipidNR_images_Dir);
listNorm = getFileList(Norm_images_Dir);
listNRratio = getFileList(NRratio_images_Dir);
listLiverROI = getFileList(LiverROI_Dir);

//LipidNR+dessin de la ROI
var l = 0;
for (i = 0; i < listLipidNR.length; i++) {
 		open(LipidNR_images_Dir + listLipidNR[i]);
 		name = getTitle;
		Name[i] = substring(name,0,lengthOf(name)-10);
		open(LiverROI_Dir + listLiverROI[i]);
 		roiManager("Select", i);
 		run("Make Band...", "band=1");
 		run("Clear Outside");
 		run("Grays");
 		run("Fill", "slice");
 		setMinAndMax(0, 1);
 		run("Select None");
		rename("ROI_tempo.tif");
		open(LipidNR_images_Dir + listLipidNR[i]);
		run("Green");
		run("Add Image...", "image=ROI_tempo.tif x=0 y=0 opacity=100 zero");
		saveAs("jpeg", ImageExport_Dir + Name[i] + "_export");
		closeAllImages();
 }

ResetROImanager();
run("Clear Results");

 //Norm+dessin de la ROI
var s = 0;
for (i = 0; i < listNorm.length; i++) {
 		open(Norm_images_Dir + listNorm[i]);
 		name = getTitle;
		Name[i] = substring(name,0,lengthOf(name)-10);
		open(LiverROI_Dir + listLiverROI[i]);
 		roiManager("Select", i);
 		run("Make Band...", "band=1");
 		run("Clear Outside");
 		run("Grays");
 		run("Fill", "slice");
 		setMinAndMax(0, 1);
 		run("Select None");
		rename("ROI_tempo.tif");
		open(Norm_images_Dir + listNorm[i]);
		run("Blue");
		run("Add Image...", "image=ROI_tempo.tif x=0 y=0 opacity=100 zero");
		saveAs("jpeg", ImageExport_Dir + Name[i] + "_export");
		closeAllImages();
 }
ResetROImanager();
run("Clear Results");

 //NRratio+dessin de la ROI/exclusion

//Question B/C
	listRAW = getFileList(NRratio_images_Dir);

	Dialog.create("Set B/C on 1 image");
	Dialog.addChoice("Select image: ", listRAW, "none");
	//Dialog.addChoice("Select color LUT: ",lut, "Rainbow RGB.lut");
	Dialog.show();

// Feeding variables from dialog choices
	H = Dialog.getChoice();
	
	open(NRratio_images_Dir+H);
	run("Brightness/Contrast...");
	waitForUser("set min & max","set min & max");
	getMinAndMax(min,max);
	time0 = getTime();

ResetROImanager();
run("Clear Results");
 
var s = 0;
for (i = 0; i < listNRratio.length; i++) {
 		open(NRratio_images_Dir + listNRratio[i]);
 		name = getTitle;
		Name[i] = substring(name,0,lengthOf(name)-10);
		open(LiverROI_Dir + listLiverROI[i]);
 		roiManager("Select", i);
 		run("Make Band...", "band=1");
 		run("Clear Outside");
 		run("Grays");
 		run("Fill", "slice");
 		setMinAndMax(0, 1);
 		run("Select None");
		rename("ROI_tempo.tif");
		open(NRratio_images_Dir + listNRratio[i]);
//deja RGB
	//	open(LiverROI_Dir + listLiverROI[i]);
		roiManager("Select", i);
		run("Clear Outside");
		setMinAndMax(min,max);
		run("Smooth");
		run("Add Image...", "image=ROI_tempo.tif x=0 y=0 opacity=100 zero");
		saveAs("jpeg", ImageExport_Dir + Name[i] + "_export");
		closeAllImages();
 }
ResetROImanager();
run("Clear Results");

 
///////////////// FUNCTIONS ////////////////////

function closeAllImages() {				// This function closes all images
	while (nImages>0) {
		selectImage(nImages);
		close(); }
}


function newFolder() {					// This function creates a folder, removing any existing file in a folder with the same name
	File.makeDirectory(Folder);
	listFolder = getFileList(Folder);
	for (i = 0; i < listFolder.length; i++) {
		File.delete(Folder+listFolder[i]); }
}

function prepareImage () {				// This funcion prepares each image for the analysis
	s=getTitle;
	run("8-bit");
	run("Grays");
//keep in 8-bit format	run("32-bit");
	return s;
}

function Liverselection() {				// This function should allow liver ROI drawing
	run("ROI Manager...");
	setTool("freehand");
	waitForUser("liver selection","Select liver new area\nbefore you click on OK");
	roiManager("Add");
	name=getTitle();
	Name=substring(name,0,lengthOf(name)-9);
	roiManager("Save", LiverROI_Dir + Name + ".zip");
	close();
	roiManager("reset");

}

function ResetROImanager() {				// This function should delete any ROI in ROI manager
run("ROI Manager...");
roiManager("reset");
}
