# Supplementary material for: A New In Vivo Zebrafish Bioassay Evaluating Liver Steatosis Identifies DDE as a Steatogenic Endocrine Disruptor, Partly through SCD1 Regulation
Source: Int J Mol Sci. 2023 Feb 15;24(4):3942. doi: 10.3390/ijms24043942 (PMC9959061; doi:10.3390/ijms24043942)
Supplement: Supplementary file 1 [file ijms-24-03942-s001.zip › s3_Supplementary File s3_macro3 Lipid droplets density and area.txt]

/*Supplementary File s3_Macro3_Lipid droplets density and area related to:

Article title: A new in-vivo zebrafish bioassay evaluating liver steatosis identifies DDE as a steatogenic endocrine disruptor, partly through SCD1 regulation.

Journal: International Journal of Molecular Sciences - MDPI

Hélène Le Mentec1, Emmanuelle Monniez1, Antoine Legrand1, Céline Monvoisin2, Dominique Lagadic-Gossmann1*, Normand Podechard1*#

1 Univ Rennes, Inserm, EHESP, Irset (Institut de recherche en santé environnement et travail) – UMR_S 1085, F-35000 Rennes, France
2 UMR U1236-MICMAC, Immunology and Cell Therapy Lab, Rennes University Hospital, Rennes, France.

# Corresponding author:
Normand Podechard, norman.podechard@univ-rennes1.fr (ORCID ID: 0000-0002-2638-3180) ; UMR Inserm U1085 / IRSET, University of Rennes 1, Faculty of Pharmacy, 2 av. Pr. Léon Bernard, 35043 RENNES cedex, France
* Co-last authors


/* Macro ImageJ to be used in the third step for the calculation of the steatosis score.
This macro calculates the density of lipid droplets per liver area and the surface occupied by these droplets on the surface of the liver 
   
*/

print("\\Clear");

//to verify requires("1.44d");
closeAllImages();
ResetROImanager();

// Select images folder
dir = getDirectory("Choose a Directory ");

// Inicialize choice variables
CHANNEL1 = newArray("none","ch00","ch01","ch02","ch03","ch04","ch05");
CHANNEL2 = newArray("ch00","ch01","ch02","ch03","ch04","ch05");

// Choose image channels and threshold value
Dialog.create("NR images analysis parameters");
Dialog.addChoice("Neutral lipid Nile red stained channel:  ", CHANNEL2, "ch00");
Dialog.show();

// Feeding variables from dialog choices
chA = Dialog.getChoice();

time0 = getTime();
setBatchMode(true);

// Folder management
getDateAndTime(year, month, dayOfWeek, dayOfMonth, hour, minute, second, msec);
MonthNames = newArray("Jan","Feb","Mar","Apr","May","Jun","Jul","Aug","Sep","Oct","Nov","Dec");
DayNames = newArray("Sun", "Mon","Tue","Wed","Thu","Fri","Sat");
if (hour<10) {hours = "0"+hour;}
else {hours=hour;}
if (minute<10) {minutes = "0"+minute;}
else {minutes=minute;}
if (month<10) {months = "0"+(month+1);}
else {months=month+1;}
if (dayOfMonth<10) {dayOfMonths = "0"+dayOfMonth;}
else {dayOfMonths=dayOfMonth;}

var Folder = 0;
results_Dir = dir + "LD_Results "+year+"-"+months+"-"+dayOfMonths+" "+hours+"h"+minutes+ File.separator;
File.makeDirectory(results_Dir);

LD_images_Dir = results_Dir + "LD Images" + File.separator;
Folder = LD_images_Dir;
newFolder();
LDmask_images_Dir = results_Dir + "LDmask Images" + File.separator;
Folder = LDmask_images_Dir;
newFolder();


// Open and save images for LD count in 8-bit format 
listDir = getFileList(dir);
var s = 0;
for (i = 0; i < listDir.length; i++) {
	if (endsWith(listDir[i], chA+".tif")) {
		open(dir + listDir[i]);
		prepareImage();
		saveAs("tiff", LD_images_Dir + substring(s,0,lengthOf(s)-9) + "_chA_8bits");
		close(); }
	
}

// Select de ROI Directory saved from the first macro 

LiverROI_Dir = getDirectory("Choose a liver ROI Directory ");


listLiverROI = getFileList(LiverROI_Dir);

// LDmask 8-bit images generation

// question: include a step for B/C adjustement on 1 image ?
listLD = getFileList(LD_images_Dir);
listLiverROI = getFileList(LiverROI_Dir);


setBatchMode(false);

var histoDir=0;
for (h = 0, j = h; h < listLD.length; h++, j++) {
	Name=newArray(listLD.length);
	open(LD_images_Dir+listLD[h]);
	name = getTitle;
	Name[j] = substring(name,0,lengthOf(name)-15);
	rename("Image_1a.tif");
	run("Select None");
	open(LiverROI_Dir + listLiverROI[h]);
 		roiManager("Select", h);
 		run("Clear Outside");
		run("Select None");

		run("Brightness/Contrast...");
		waitForUser("set min & max","set min & max");
		// getMinAndMax(min,max);
		// setMinAndMax(min,max);
		run("Apply LUT");
		
		run("Threshold...");
		waitForUser("setThreshold","Apply before OK");

		setOption("BlackBackground", false);
		run("Convert to Mask");
		
		rename("ImageLD_1.tif");
		run("Watershed");
		saveAs("tiff", LDmask_images_Dir + Name[j] + "_mask");
		closeAllImages();
		
}


// 		imageCalculator("Multiply create 32-bit", "Image_1a.tif","Image_1a.tif");
// 		rename("Image_1b.tif");
// 		imageCalculator("Multiply create 32-bit", "Image_1b.tif","Image_1b.tif");
// 		rename("Image_2a.tif");
// 		run("8-bit");
// 		run("Grays");
//peut-être à faire image par image
// 		run("Subtract Background...", "rolling=0.5 sliding");
// marche pas, elimine le centre des grosses goutellettes à 0.1
// 		run("Make Binary");
// 		run("Watershed");
// 		saveAs("tiff", LDmask_images_Dir + Name[j] + "_mask");
// 		closeAllImages();
// }

// Count on LDmask for number and area of droplet

setBatchMode(true);

listLDmask = getFileList(LDmask_images_Dir);
listLiverROI = getFileList(LiverROI_Dir);

var l =0;
for (i = 0; i < listLDmask.length; i++) {
	
	open(LDmask_images_Dir+listLDmask[i]);
	run("Set Measurements...", "area mean integrated display redirect=None decimal=3");
	open(LiverROI_Dir + listLiverROI[i]);
 	roiManager("Select", i);
	run("Analyze Particles...", "display exclude summarize add in_situ");
}

saveAs("Results", results_Dir + "results_countLD_raw" + ".csv");
saveAs("Results", results_Dir + "results_countLD" + ".xls");
ResetROImanager();
run("Clear Results");


		
//	run("Duplicate...","title=Image_1b.tif");
//	open(Norm_images_Dir+listNorm[j]);
//	rename("Image_2a.tif");
//	run("Duplicate...","title=Image_2b.tif");
//	imageCalculator("Divide create", "Image_1a.tif", "Image_2a.tif");
//	rename("Image_Ratio.tif");

//to set B/C	run("Brightness/Contrast...");
//to set B/C	setMinAndMax(0, 5);
//	run("Rainbow RGB");
//	saveAs("tiff", NRratio_images_Dir + Name[j] + "_NRratio");
//	closeAllImages();
//}


///////////////// FUNCTIONS ////////////////////

function closeAllImages() {				// This function closes all images
	while (nImages>0) {
		selectImage(nImages);
		close(); }
}


function newFolder() {					// This function creates a folder, removing any existing file in a folder with the same name
	File.makeDirectory(Folder);
	listFolder = getFileList(Folder);
	for (i = 0; i < listFolder.length; i++) {
		File.delete(Folder+listFolder[i]); }
}

function prepareImage () {				// This funcion prepares each image for the analysis
	s=getTitle;
	run("8-bit");
	run("Grays");
//keep in 8-bit format	run("32-bit");
	return s;
}

function Liverselection() {				// This function should allow liver ROI drawing
	run("ROI Manager...");
	setTool("freehand");
	waitForUser("liver selection","Select liver new area\nbefore you click on OK");
	roiManager("Add");
	name=getTitle();
	Name=substring(name,0,lengthOf(name)-9);
	roiManager("Save", LiverROI_Dir + Name + ".zip");
	close();
	roiManager("reset");

}

function ResetROImanager() {				// This function should delete any ROI in ROI manager
run("ROI Manager...");
roiManager("reset");
}
