# Supplementary material for: A New In Vivo Zebrafish Bioassay Evaluating Liver Steatosis Identifies DDE as a Steatogenic Endocrine Disruptor, Partly through SCD1 Regulation
Source: Int J Mol Sci. 2023 Feb 15;24(4):3942. doi: 10.3390/ijms24043942 (PMC9959061; doi:10.3390/ijms24043942)
Supplement: Supplementary file 1 [file ijms-24-03942-s001.zip › s4_Supplementary Table S1.xlsx]

## Sheet: sheet1
Full-name	Zebrafish
	Gene	Gene ID	mRNA accession number	Primer sequence
				Forward	Reverse
/	18s		NR_145818.1	TTACCCCAGGCTCGGAAAAC	CGGGAAGGTCTTTGAACCCA
ATP-binding cassette sub-family G (WHITE) member 2a	abcg2a	735312	NM_001042775.1	TTCTGGATGAACCCACGACC	CACCAGTTTTCCTCCCACCA
Acetyl-CoA carboxylase alpha (acaca)	acaca	559403	XM_017356109.2	GGGCACAAAGACCGACAGAT	GCTTCCTTAAAGCCTGGCGA
Acyl-CoA dehydrogenase very long chain	acadvl	573723	NM_212611.1	GGTCTTGTCCAGAGCTTCCC	CCTGCATGACTCTCTCGTGG
Acyl-CoA dehydrogenase long chain	acadl	394156	NM_201181.2	ATCCCATAGCCAAGGCGTTT	TTGAAACGTCCAGGCACCAA
Acyl-CoA dehydrogenase medium chain	acadm	406283	NM_213010.2	AAGGTTTTGAGGGCAGGTGT	GGGGAAAGGATATTCGCCAC
Acyl-CoA dehydrogenase short chain	acads	445288	NM_001003743.1	TTGCCTCTCATCAGGCCATC	TTTGGATCTCGCTGGTTCCC
acyl-CoA oxidase 1, palmitoyl	acox1	449662	NM_001005933.2	AGTCAGCACGAGCTCTCTCC	GCCCTACAAAGTGAAAGGCA
aryl hydrocarbon receptor	ahr	30517	NM_131264.1	GGTCAAGAAACGGAAGCC	GAGAAGGGTAGAAGGTTGGTCAG
Apolipoprotein Ba	apoB	566465	XM_689735.9	TGAGAATGGGGCTTTGGGTC	TATGTCGTGAGGGACGGGAA
apolipoprotein A-II	apoa2	322327	NM_001130586.1	TCATCAAAATCGCTGGTGGTT	CAACATAGGGTCTGAAGTAATGGC
cytochrome P450, family 19, subfamily A, polypeptide 1b	aroB / cyp19a1b	60640	NM_131642.2	TCGGCACGCCGTGCAACTAC	CATACCTATGCATTGCAGACC
ATP synthase inhibitory factor subunit 1a	atp5if1a	100037369	NM_001089521.1	TACTTCAGGCAAAAGGAGCGGG	ACCCACACAGAGGAAAGGCA
ATP synthase F1 subunit alpha	atp5fa1	553755	NM_001077355.1	ATCTCTGTGAGGGAGCCCAT	CAATGGCGGTTTTGCCAGTC
ATP synthase F1 subunit beta	atp5f1b	554135	NM_001024429.2	AGGCTGGATCAGAGGTGTCT	TGAGCAAAGGTGGTAGCAGG
actin, beta 2	actb2	57934	NM_181601.4	ACGAGAGATCTTCACTCCCCT	CCAACCATCACTCCCTGATGT
caspase 3 apoptosis-related cysteine peptidase a	casp3a	140621	NM_131877.3	TGATGCCAAGCCTCAATCCC	GTGATCGTCATGGGCAACTG
catalase	cat	30068	NM_130912.2	CAAGGTCTGGTCCCATAAA	TGACTGGTAGTTGGAGGTAA
caveolin 1	cav1	323695	NM_001024162.1	TCAACCGAGACCCAAAGCAT	CACGCAAGGCACCACG
cd36 molecule (throbospodin receptor)	cd36	436636	NM_001002363.1	GCTGGCAAGGTGAAACATCAG	TTCTTGTCCAGGAACGGGTG
ceramide synthase 1	cerS1	568169	XM_009295953.3	TGAGCCATTTGGACAGTGGT	CCCGCTCTTCCAGTCGTAA
ceramide synthase 2a	cerS2a	259251	NM_153671.1	GTTCAGAGAGGCCAGTTGGAG	CTGCCCACATCTCCTTCGTA
ceramide synthase 6	cerS6	567867	XM_688191.8	CCGACTGGTCTTTGAGAGGTTT	AACCGCTTCTCATCAGGGTG
cytochrome C oxidase assembly factor 3a	coa3a	100141351	NM_001114916.2	ACCCGACAAAAGAAGCCCTG	AGTCTTCGGTACACGCACTT
carnitine palmitoyltransferase 1Aa	cpt1aa	558088	XM_005166473.4	ACAGCGTTCCACTCTGTTCT	ACGTGCTGTACTGAGTCCCT
carnitine palmitoyltransferase 1A2b	cpt1a2b	550361	XM_005164059.4	CCTGTATCGCCGAAAGGTCA	GTGCTGCAGAACATCAGTCTC
cytochrome P450, family 1, subfamily A	cyp1a	140634	NM_131879.2	GGTCAAGAAACGGAAGAAGCC	GAGAAGGGTAGAAGGTTGGTCAG
cytochrome P450, family 2, subfamily Y, polypeptide 3	cyp2y3	368352	NM_001020822.1	TATTCCCATGCTGCACTCTG	AGGAGCGTTTACCTGCAGAA
cytochrome P450, family 3, subfamily A, polypeptide 65	cyp3a65	553969	NM_001037438.1	GAACCCTCTGTTCCTGTTGATCG	CACTCTCTCTTCGTTCGTGTTGTCT
cytochrome P450, family 4, subfamily T, polypeptide 8	cyp4t8	387527	NM_199216.2	ACAACAACAGAACCCAAAGATGAC	GGAAACCAGGAGTGAGCAGT
delta(4)-desaturase, sphingolipid 1	degs1	327075	NM_212700.1	ACGACGACTACCAATGGTGAAA	TCCGACCAGTTTTCGCTTGA
delta(4)-desaturase, sphingolipid 2	degs2	402799	NM_001163366.1	GCACACCTTCTCCCTCTCTT	CTTGATTTCAGGATACTTAGCCAAT
Diacylglycerol O-acyltransferase 1a	dgat1a	325875	NM_199730.1	AAATGGCACAGCGGGATACA	GTCGGAACCATCCACTGCTG
7 dehydrocholesterol reductase	dhcr7	378446	NM_201330.2	CAGGGTGAGAAAGCGGCATA	CCAATCCACCTCCCATGCTC
ELOVL fatty elongase 6	elovl6	317738	NM_199532.1	TGGATGCAGGAGAACTGGAAG	ACTGAAGGCGGCAAGTGTTA
estrogen receptor 1	era	259252	NM_152959.1	CTGGAGATGCTGGACGCTCA	GCTGCAGCTCCTCCTCCTGG
fatty acid binding protein 1b, tandem duplicate 1	fabp1b	554095	NM_001024651.2	CGAGGAGAACGGAAACCAGT	CGAGCGTCAGAGTGTTGACC
fatty acid binding protein 10a	fapb10a	171481	NM_152960.1	TTACGCTCAGGAGAACTACG	CTTCCTGATCATGGTGGTTC
fatty acid synthase	fasn	559001	XM_009306806.3	GAGAAAGCTTGCCAAACAGG	GAGGGTCTTGCAGGAGACAG
flotillin 1a	flot1	561345	NM_130913.1	CATCAGAGTGAGAGGAGAGGC	TCTTTGTAGTGCTGGAAGGC
glyceraldehyde-3-phosphate dehydrogenase	gapdh	317743	NM_001115114.1	GAGGCTTCTCACAAACGAGGA	TGGCCACGATCTCCACTTTC
Glycerol-3-phosphate acyltransferase 4	gpat4	678522	NM_001040249.2	GTCTCACGATGCTCCAATATACAA	AGCCATTTCTGACATATCTGTTGC
heme binding protein 2	hebp2	393167	NM_200198.1	AGTTGTGACTGGCATGGAGC	ATCTGGGTCAGTGGGTTTGG
3-hydroxy-3-methylglutarym-CoA reductase a	hmgcra	559054	NM_001079977.2	CACATGACTCACAACAGATCAAAAG	AGAAGAAGGGATCGGTTGCG
3-hydroxy-3-methylglutarym-CoA reductase b	hmgcrb	541479	NM_001014292.2	TGATGGAGAGTCCAGAGCGA	GCTCCCAACCACCTTTGAGT
heme oxygenase 1	hmox1	791518	NM_001127516.1	GCAGCATCCCAAAGTCTGTC	TAAACTCCCATGCCAACCGT
interleukin 1, beta	iL1b	405770	NM_212844.2	GAACAGAATGAAGCACATCAAACC	ACGGCACTGAATCCACCAC
interleukin 6	il6	100885851	NM_001261449.1	TCAACTTCTCCAGCGTGATG	TCTTTCCCTCTTTTCCTCCTG
insulin receptor alpha	insra	245699	NM_001142672.1	AGTCCACGGAGCAAAGAGTG	GTGGGCAGCTTCATACCTTTC
insulin receptor substrate 2b	irs2b	572001	XM_695654.9	CACGGCAACAACAGTAAAAGACTA	CAGCCGAGGACTGAAGTTGT
3-ketodihydrosphingosine reductase	kdsr	394114	NM_201139.2	GGCCTTGCAGATGGAAATGAAA	CTTGCTCCGGTTGAGAGACA
low density lipoprotein receptor a	ldlra	387529	NM_001030283.1	GTGTGAGTGTGAGGATGGCT	GCGCCCCTGATGCTGTA
Lipoprotein lipase	lpl	30354	NM_131127.1	CCTGGTCAACCCCAATCCAT	ACATACCCGTGACCGTCCAT
lipase, homone sensitive a (hsl α)	lipea	568368	NM_001316725.1	CAGGTAAGCAAAGGTTGTCCG	TTCATGACCCCCAACAGACG
lipase, homone sensitive b (hsl β)	lipeb	557893	XM_009292349.2	GAAGAAGTCTGGGAGCGGTG	TGCCTTGGTGTCCATCACTATT
nuclear receptor subfamily 1, group H, member 3	lxr/ nr1h3	548341	NM_001017545.3	AATCGTCACTCTAGGGGTGC	CGCAGAAAGGGTGGACATCT
nuclear receptor subfamily 1, group H, member 3	lxra (nr1h3)	548341	NM_001017545.3	ATGTCCACCCTTTCTGCGAC	TCTCCTGTTTCACTTCTGCCA
malic enzyme 1	me1	768196	NM_001310037.1	GTTACACGCAACCCCCATCT	GGCCCATTAGAAAGACATACCTGT
solute carrier family 25 (mitochondrial iron transporter) member 37	mitoferin1 (slc25a37)	387000	NM_001039971.2	GCACACGCTCTCTATTTCGC	CTCCCTGCCACACCGTTAG
solute carrier family 25 (mitochondrial iron transporter) member 28	mitoferin2 (slc25a28)	100535877	NM_213119.2	CCTGCCCACGCACTTTACT	CATCCGCTGCTTCACCACTTC
Microsomal triglyceride transfer protein	mttp	406207	NM_212970.2	GCTTCCAGATGCCAGCCTAT	GTGACATCCACGGTTTCTGC
Nuclear factor kappa B	nfkb3 (rela)	415099	NM_001001839.2	GCTTGCCTCGTTCTTGGTGA	CCGTGTCGTGATTTGTGCTC
NAD(P)H dehydrogenase quinone 1	nqo1	322506	NM_205542.3	TCTGACAAAGAAAGGCTACAAAGTC	ATACACAAAGTGCTCGGGATT
nuclear factor erythroid 2-like 2a	nrf2 (nfe2l2a)	360149	NM_182889.1	TCGGGTTTGTCCCTAGATG	AGGTTTGGAGTGTCCGCTA
neutral sphingomyelinase (N-SMase) activation associated factor	nsmaf	550506	XM_003199002.5	CCCGAGACAAACAGGCGAA	CCGTTTCTTCTACTGCCGCT
Phospholipase A2 group XIIA	pla2g12a	402802	NM_001082799.1	CCGCTGTTTGGGTTTCAGTTTG	ACGGCTTACATCCCAAGTGC
Perilipin 1	plin1	100024436	XM_021467809.1	GATGAGCATGGGCAAGTCAAG	AGTCGCCTAGGAATCAGCCC
Perilipin 2	plin2	794841	NM_001030262.1	ACTTGAAACTGCACAACAGATTTT	TGGGTGGTTGTTCTTGGTGT
Perilipin 3	plin3	335278	XM_021478401.1	ACTCCGCCTAACTTTGCACTT	CGGGAGATCACACTCTGTTGTT
Perilipin 6	plin6	794783	XM_005158066.4	GGCCCATCTGAGCACACTAAA	ACACGGTTTAGGACGTTCCC
peroxisome proliferator-activated receptor gamma	pparg	557037	NM_131467.1	GGTTTCATTACGGCGTTCAC	TGGTTCACGTCACTGGAGAA
peroxisome proliferator-activated receptor gamma coactivator 1 alpha	ppargc1a	553418	XM_017357140.2	ACCTGTTTGAGATAGATGAGGAAA	AACGAAGGCAACCCGTCTT
peroxisome proliferator-activated receptor alpha a	pparaa	563298	NM_001161333.1	AGCGGGAAAGAGGAACACAAA	TGAATGACGAAGGGCGGAGT
peroxisome proliferator-activated receptor alpha b	pparab	557714	NM_001102567.1	CGTCGTCAGGTGTTTACGGT	AGGCACTTCTGGAATCGACA
Nuclear receptor subfamily 1, group I, member 2	pxr (nr1i2)	565875	NM_001098617.2	CAGTACGTCAATGTCCCGCTT	CGCTTCATCGCACGTCTGAAA
Retinoid X receptor, alpha a	rxraa	555578	NM_001161551.1	ACCGCTCCTCAGGTAAACAC	CCTGGACGGCTTCTCTCTTC
Retinoid X receptor, alpha b	rxrab	793011	NM_131153.1	AGGAACCCTATCCCTGTCCC	ACCCCGTAGTGTTTACCTGA
Retinoid X receptor, beta a	rxrba	30530	NM_131275.1	CGCGGCCCTAAATAAGCCAT	GAAGCAAAACGATCAGCCTCTC
retinoid X receptor, beta b	rxrbb	30486	NM_131238.1	ACTCCTCGATGTCGGTGTCT	CGCCATAATGCTTCCCCGA
retinoid x receptor, gamma a	rxrga	30464	NM_131217.4	CAGGACGGCGAAACGAGAC	GCAACGAAGAACTGAGATGGAGAT
stearoyl-CoA desaturase (delta-9-desaturase)	scd1	386661	NM_198815.2	CGACCCTCACAACTCAAACCG	CAACGAAGCACATCAACACCA
succinate dehydrogenase complex assembly factor 3	sdhaf3	449654	NM_001005926.2	CCGATTTCTGCCCATTGACC	TTGTAGTTCTGCCATTCCACCA
succinate dehydrogenase complex subunit B iron sulfur (Ip)	sdhb	562149	NM_001098740.1	CCAGACACAGTCGGAGACAAA	CATAGCACACGAGCCACAGA
succinate dehydrogenase complex subunit C integral membrane protein	sdhc	445129	NM_001003523.2	CATCTACAAGTGGTCTGTCCCCA	GCCCGAAGGTCAAGGAGTGA
succinate dehydrogenase complex, subunit D, integral membrane protein b	sdhdb	445500	NM_001004004.2	AGCCCTCTGTTATTTCGCCC	GACCCAGAACCCGCATAGTT
sirtuin 3	sirt3	558775	NM_001080174.1	TCTTGAGGTGGAGCCCTTTGC	ACTACTTGTCTCTGCCAACATTCA
sphingomyelin phosphodiesterase 1	smpdl1	556700	NM_001326536.1	GGTGGGAAATCACGAGAGCA	TAGAAACCACCACGGCGTAT
sphingomyelin phosphodiesterase acid like 3a	smpdl3	541525	NM_001014338.1	AGAGCCATTTTCAAACAACCCTG	TCTGGCAGGACGATGAACTAA
sterol regulatory element binding transcription factor 1	srebf1	793274	NM_001105129.1	AGCTCGCCTCAGTCAATTCC	ATTGGTGAAGCCGACACACT
transferrin-a	tfa	30255	NM_001291499.1	GAAAATCCCAGAGTCAGCCA	TTCATCTCCAACAGCCTTCC
transcription factor A	tfam	571106	NM_001077389.1	GGGAACTACTACGCAGGCAA	GTGCTCCTCCCACGATTTGA
transforming growth factor, beta 1a	tgfb1a	359834	NM_182873.1	GGAAGGCAACACAAGGTGGA	GGCTTACTTATCAATCCCGACT
translocator protein	tspo	450011	NM_001006032.2	CTGGACCCCCATCTTCTTCG	CTTGGGCTCTGGGTTGTCTC

## Sheet: File general information
Supplementary File Table S1 related to:
Article title: A new in-vivo zebrafish bioassay evaluating liver steatosis identifies DDE as a steatogenic endocrine disruptor, partly through SCD1 regulation
Journal: International Journal of Molecular Sciences - MDPI
Hélène Le Mentec1, Emmanuelle Monniez1, Antoine Legrand1, Céline Monvoisin2, Dominique Lagadic-Gossmann1*, Normand Podechard1*#
1 Univ Rennes, Inserm, EHESP, Irset (Institut de recherche en santé environnement et travail) – UMR_S 1085, F-35000 Rennes, France
2 UMR U1236-MICMAC, Immunology and Cell Therapy Lab, Rennes University Hospital, Rennes, France.
# Corresponding author:
Normand Podechard, norman.podechard@univ-rennes1.fr (ORCID ID: 0000-0002-2638-3180) ; UMR Inserm U1085 / IRSET, University of Rennes 1, Faculty of Pharmacy, 2 av. Pr. Léon Bernard, 35043 RENNES cedex, France
* Co-last authors
